# Supplementary material for: Stretchable, Bio-Compatible, Antioxidant and Self-Powering Adhesives from Soluble Silk Fibroin and Vegetal Polyphenols Exfoliated Graphite
Source: Nanomaterials (Basel). 2021 Sep 10;11(9):2352. doi: 10.3390/nano11092352 (PMC8472279; doi:10.3390/nano11092352)
Supplement: Supplementary file 1 [file nanomaterials-11-02352-s001.zip]

Archive with 2 entries (2 files):
- nanomaterials-1342781-MovieS1.mp4
- nanomaterials-1342781-supplementary.pdf
